# Supplementary material for: LncRNA HOTAIR promotes proliferation, invasion and migration in NSCLC cells via the CCL22 signaling pathway
Source: PLoS One. 2022 Feb 17;17(2):e0263997. doi: 10.1371/journal.pone.0263997 (PMC8853541; doi:10.1371/journal.pone.0263997)
Supplement: S1 Data — (ZIP) [file pone.0263997.s001.zip]

Archive with 50 entries (34 files):
- original date(excluding IHC images)/
- original date(excluding IHC images)/original data-figure1/
- original date(excluding IHC images)/original data-figure1/A B QPCR/
- original date(excluding IHC images)/original data-figure1/A B QPCR/clinical samples-HOTAIR、CCL2-Relative quantification.pzf
- original date(excluding IHC images)/original data-figure1/A B QPCR/clinical samples-Relative quantification.xlsx
- original date(excluding IHC images)/original data-figure1/A B QPCR/RNA-Gel electrophoresis.tif
- original date(excluding IHC images)/original data-figure1/A B QPCR/tissues-Gel electrophoresis.jpg
- original date(excluding IHC images)/original data-figure1/C Relationship between HOTAIR and CCL22/
- original date(excluding IHC images)/original data-figure1/C Relationship between HOTAIR and CCL22/C Relationship between HOTAIR and CCL22.pzf
- original date(excluding IHC images)/original data-figure1/D IHC/
- original date(excluding IHC images)/original data-figure1/D IHC/CCL22 of IHC.pzf
- original date(excluding IHC images)/original data-figure1/D IHC/IHC of clinical samples.xls
- original date(excluding IHC images)/original data-figure2/
- original date(excluding IHC images)/original data-figure2/A B QPCR/
- original date(excluding IHC images)/original data-figure2/A B QPCR/Relative quantification of ASO-HOTAIR and si-NC.pzfx
- original date(excluding IHC images)/original data-figure2/A B QPCR/Relative quantification of ASO-HOTAIR and si-NC.xlsx
- original date(excluding IHC images)/original data-figure2/C ELISA/
- original date(excluding IHC images)/original data-figure2/C ELISA/ELISA-CCL22.pzfx
- original date(excluding IHC images)/original data-figure2/C ELISA/ELISA-CCL22.xlsx
- original date(excluding IHC images)/original data-figure3/
- original date(excluding IHC images)/original data-figure3/A QPCR/
- original date(excluding IHC images)/original data-figure3/A QPCR/Relative quantification of Cotransfection.pzfx
- original date(excluding IHC images)/original data-figure3/A QPCR/Relative quantification of Cotransfection.xlsx
- original date(excluding IHC images)/original data-figure3/B Apoptosis/
- original date(excluding IHC images)/original data-figure3/B Apoptosis/ASO-HOTAIR+si-CCL22_Plot1.bmp
- original date(excluding IHC images)/original data-figure3/B Apoptosis/ASO-HOTAIR+si-NC_Plot1.bmp
- original date(excluding IHC images)/original data-figure3/B Apoptosis/ASO-NC+si-NC_Plot1.bmp
- original date(excluding IHC images)/original data-figure3/C MTS/
- original date(excluding IHC images)/original data-figure3/C MTS/MTS of Cotransfection.pzfx
- original date(excluding IHC images)/original data-figure3/C MTS/MTS of Cotransfection.xlsx
- original date(excluding IHC images)/original data-figure3/D ELISA/
- original date(excluding IHC images)/original data-figure3/D ELISA/CCL22 Cotransfection.pzfx
- original date(excluding IHC images)/original data-figure3/D ELISA/CCL22 Cotransfection.xlsx
- original date(excluding IHC images)/original data-figure3/E transwell/
- original date(excluding IHC images)/original data-figure3/E transwell/Invasion/
- original date(excluding IHC images)/original data-figure3/E transwell/Invasion/ASO-HOTAIR+si-CCL22 1.tiff
- original date(excluding IHC images)/original data-figure3/E transwell/Invasion/ASO-HOTAIR+si-CCL22 2.tiff
- original date(excluding IHC images)/original data-figure3/E transwell/Invasion/ASO-HOTAIR+si-NC 1.tiff
- original date(excluding IHC images)/original data-figure3/E transwell/Invasion/ASO-HOTAIR+si-NC 2.tiff
- original date(excluding IHC images)/original data-figure3/E transwell/Invasion/ASO-NC+si-NC 1.tiff
- original date(excluding IHC images)/original data-figure3/E transwell/Invasion/ASO-NC+si-NC 2.tiff
- original date(excluding IHC images)/original data-figure3/E transwell/Migration/
- original date(excluding IHC images)/original data-figure3/E transwell/Migration/ASO-HOTAIR+si-CCL22 1.tiff
- original date(excluding IHC images)/original data-figure3/E transwell/Migration/ASO-HOTAIR+si-CCL22 2.tiff
- original date(excluding IHC images)/original data-figure3/E transwell/Migration/ASO-HOTAIR+si-NC 1.tiff
- original date(excluding IHC images)/original data-figure3/E transwell/Migration/ASO-HOTAIR+si-NC 2.tiff
- original date(excluding IHC images)/original data-figure3/E transwell/Migration/ASO-NC+si-NC 1.tiff
- original date(excluding IHC images)/original data-figure3/E transwell/Migration/ASO-NC+si-NC 2.tiff
- original date(excluding IHC images)/original data-figure3/E transwell/Migration and Invasion.xlsx
- original date(excluding IHC images)/original data-figure3/E transwell/Transwell.pzfx
