# Supplementary material for: LncRNA HOTAIR promotes proliferation, invasion and migration in NSCLC cells via the CCL22 signaling pathway
Source: PLoS One. 2022 Feb 17;17(2):e0263997. doi: 10.1371/journal.pone.0263997 (PMC8853541; doi:10.1371/journal.pone.0263997)
Supplement: S1 Data — (ZIP) [file pone.0263997.s001.zip › original date(excluding IHC images)/original data-figure1/A B QPCR/clinical samples-Relative quantification.xlsx]

## Sheet: IncRNA HOTAIR
Sample（patients' name）	Well	Fluor	Identifier		Threshold Cycle (Ct)	Ct Mean	Ct Std. Dev	Starting Quantity (SQ)	Log Starting Quantity	SQ Mean	SQ Std. Dev.	△Ct	△△Ct	2-△△Ct
	E01	SYBR	HOTAIR		27.928			0	#NUM!	0	0	9.111	0.14	0.907519	1.00329
	E02	SYBR	HOTAIR		27.642	27.788	0.143094	0	#NUM!	0	0	8.825	-0.146	1.1065
Jianhua,Huang(adjacent tissues)	E03	SYBR	HOTAIR		27.794			0	#NUM!	0	0	8.977	0.006	0.99585
	E04	SYBR	GAPDH		18.819			0	#NUM!	0	0	8.971
	E05	SYBR	GAPDH		18.72	18.817	0.0960156	0	#NUM!	0	0
	E06	SYBR	GAPDH		18.912			0	#NUM!	0	0
	D01	SYBR	HOTAIR		28.38			0	#NUM!	0	0	7.85267	-1.11833	2.17096	2.2257
	D02	SYBR	HOTAIR		28.395	28.3453	0.0734189	0	#NUM!	0	0	7.86767	-1.10333	2.14851
Jianhua,Huang(cancer tissues)	D03	SYBR	HOTAIR		28.261			0	#NUM!	0	0	7.73367	-1.23733	2.35762
	D04	SYBR	GAPDH		20.536			0	#NUM!	0	0
	D05	SYBR	GAPDH		20.508	20.5273	0.016773	0	#NUM!	0	0
	D06	SYBR	GAPDH		20.538			0	#NUM!	0	0
	D01	SYBR	HOTAIR		29.4471			0	#NUM!	0	0	7.08456	-1.88644	3.69721	3.94899
	D02	SYBR	HOTAIR		29.263	29.354	0.092084	0	#NUM!	0	0	6.90043	-2.07057	4.20053
Sheai,Zheng(adjacent tissues)	D03	SYBR	HOTAIR		29.352			0	#NUM!	0	0	6.98943	-1.98157	3.94923
	D04	SYBR	GAPDH		22.41			0	#NUM!	0	0
	D05	SYBR	GAPDH		22.315	22.3626	0.0475002	0	#NUM!	0	0
	D06	SYBR	GAPDH		22.3627			0	#NUM!	0	0
	D01	SYBR	HOTAIR		21.901			0	#NUM!	0	0	6.868	-2.103	4.29602	4.52333
	D02	SYBR	HOTAIR		21.836	21.828	0.0773111	0	#NUM!	0	0	6.803	-2.168	4.494
Sheai,Zheng(cancer tissues)	D03	SYBR	HOTAIR		21.747			0	#NUM!	0	0	6.714	-2.257	4.77996
	D04	SYBR	GAPDH		14.947			0	#NUM!	0	0
	D05	SYBR	GAPDH		15.057	15.033	0.0768635	0	#NUM!	0	0
	D06	SYBR	GAPDH		15.095			0	#NUM!	0	0
	E01	SYBR	HOTAIR		28.519			0	#NUM!	0	0	7.05286	-1.91814	3.77935	3.13756
	E02	SYBR	HOTAIR		28.941	28.8018	0.244895	0	#NUM!	0	0	7.47486	-1.49614	2.82087
Ruimei,Zheng(adjacent tissues)	E03	SYBR	HOTAIR		28.9453			0	#NUM!	0	0	7.47917	-1.49183	2.81245				GAPDH
	E04	SYBR	GAPDH		21.361			0	#NUM!	0	0
	E05	SYBR	GAPDH		21.5454	21.4661	0.0948898	0	#NUM!	0	0
	E06	SYBR	GAPDH		21.492			0	#NUM!	0	0
	D01	SYBR	HOTAIR		24.987			0	#NUM!	0	0	6.80631	-2.16469	4.4837	4.24634
	D02	SYBR	HOTAIR		25.014	25.0687	0.118845	0	#NUM!	0	0	6.83333	-2.13767	4.4005
Ruimei,Zheng(cancer tissues)	D03	SYBR	HOTAIR		25.205			0	#NUM!	0	0	7.02433	-1.94667	3.85483
	D04	SYBR	GAPDH		17.946			0	#NUM!	0	0
	D05	SYBR	GAPDH		18.366	18.1807	0.214302	0	#NUM!	0	0
	D06	SYBR	GAPDH		18.23			0	#NUM!	0	0
	E01	SYBR	HOTAIR		27.854			0	#NUM!	0	0	7.53723	-1.43377	2.70152	2.23652
	E02	SYBR	HOTAIR		28.218	28.1423	0.258929	0	#NUM!	0	0	7.90123	-1.06977	2.0991
Binqin,Huang(adjacent tissues)	E03	SYBR	HOTAIR		28.355			0	#NUM!	0	0	8.03823	-0.932774	1.90894
	E04	SYBR	GAPDH		20.1503			0	#NUM!	0	0
	E05	SYBR	GAPDH		20.46	20.3168	0.15614	0	#NUM!	0	0
	E06	SYBR	GAPDH		20.34			0	#NUM!	0	0
	D01	SYBR	HOTAIR		23.589			0	#NUM!	0	0	6.73667	-2.23433	4.70545	4.54234
	D02	SYBR	HOTAIR		23.563	23.643	0.116773	0	#NUM!	0	0	6.71067	-2.26033	4.79102
Binqin,Huang(cancer tissues)	D03	SYBR	HOTAIR		23.777			0	#NUM!	0	0	6.92467	-2.04633	4.13055
	D04	SYBR	GAPDH		16.888			0	#NUM!	0	0
	D05	SYBR	GAPDH		16.879	16.8523	0.0541695	0	#NUM!	0	0
	D06	SYBR	GAPDH		16.79			0	#NUM!	0	0
	E01	SYBR	HOTAIR		32.789			0	#NUM!	0	0	8.7	-0.271	1.20664	1.18983
	E02	SYBR	HOTAIR		32.722	32.8117	0.10289	0	#NUM!	0	0	8.633	-0.338	1.264
Fuhao,Wu(adjacent tissues)	E03	SYBR	HOTAIR		32.924			0	#NUM!	0	0	8.835	-0.136	1.09885
	E04	SYBR	GAPDH		24.008			0	#NUM!	0	0
	E05	SYBR	GAPDH		24.201	24.089	0.100165	0	#NUM!	0	0
	E06	SYBR	GAPDH		24.058			0	#NUM!	0	0
	D01	SYBR	HOTAIR		27.995			0	#NUM!	0	0	6.72549	-2.24551	4.74204	5.00725
	D02	SYBR	HOTAIR		27.757	27.9213	0.142505	0	#NUM!	0	0	6.48749	-2.48351	5.59256
Fuhao,Wu(cancer tissues)	D03	SYBR	HOTAIR		28.0118			0	#NUM!	0	0	6.74229	-2.22871	4.68716
	D04	SYBR	GAPDH		21.339			0	#NUM!	0	0
	D05	SYBR	GAPDH		21.2	21.2695	0.0695	0	#NUM!	0	0
	D06	SYBR	GAPDH		21.2695			0	#NUM!	0	0
	E01	SYBR	HOTAIR		30.466			0	#NUM!	0	0	9.64867	0.677667	0.625176	0.697475
	E02	SYBR	HOTAIR		30.208	30.3123	0.135905	0	#NUM!	0	0	9.39063	0.419629	0.747617
Xinjun,Zhang(adjacent tissues)	E03	SYBR	HOTAIR		30.263			0	#NUM!	0	0	9.44567	0.474667	0.719633
	E04	SYBR	GAPDH		20.819			0	#NUM!	0	0
	E05	SYBR	GAPDH		20.85	20.8173	0.0335311	0	#NUM!	0	0
	E06	SYBR	GAPDH		20.783			0	#NUM!	0	0
	D01	SYBR	HOTAIR		28.202			0	#NUM!	0	0	8.6143	-0.356699	1.28049	1.36892
	D02	SYBR	HOTAIR		28.181	28.1103	0.140976	0	#NUM!	0	0	8.5933	-0.377699	1.29927
Xinjun,Zhang(cancer tissues)	D03	SYBR	HOTAIR		27.948			0	#NUM!	0	0	8.3603	-0.610699	1.527
	D04	SYBR	GAPDH		19.534			0	#NUM!	0	0
	D05	SYBR	GAPDH		19.744	19.5877	0.137551	0	#NUM!	0	0
	D06	SYBR	GAPDH		19.4851			0	#NUM!	0	0
	E01	SYBR	HOTAIR		28.532			0	#NUM!	0	0	8.11	-0.861	1.8163	1.78577
	E02	SYBR	HOTAIR		28.628	28.5573	0.0620108	0	#NUM!	0	0	8.206	-0.765	1.69937
Xiyu,Li(adjacent tissues)	E03	SYBR	HOTAIR		28.512			0	#NUM!	0	0	8.09	-0.881	1.84165
	E04	SYBR	GAPDH		20.372			0	#NUM!	0	0
	E05	SYBR	GAPDH		20.386	20.422	0.0748064	0	#NUM!	0	0
	E06	SYBR	GAPDH		20.508			0	#NUM!	0	0
	D01	SYBR	HOTAIR		25.454			0	#NUM!	0	0	7.607	-1.364	2.57398	2.45434
	D02	SYBR	HOTAIR		25.45	25.5264	0.128951	0	#NUM!	0	0	7.603	-1.368	2.58112
Xiyu,Li(cancer tissues)	D03	SYBR	HOTAIR		25.6753			0	#NUM!	0	0	7.82832	-1.14268	2.2079
	D04	SYBR	GAPDH		17.634			0	#NUM!	0	0
	D05	SYBR	GAPDH		17.888	17.847	0.195747	0	#NUM!	0	0
	D06	SYBR	GAPDH		18.019			0	#NUM!	0	0
	E01	SYBR	HOTAIR		28.541			0	#NUM!	0	0	7.25033	-1.72067	3.29589	3.0812
	E02	SYBR	HOTAIR		28.646	28.6403	0.0966247	0	#NUM!	0	0	7.35533	-1.61567	3.06453
Aidi,He(adjacent tissues)	E03	SYBR	HOTAIR		28.734			0	#NUM!	0	0	7.44333	-1.52767	2.88319
	E04	SYBR	GAPDH		21.291			0	#NUM!	0	0
	E05	SYBR	GAPDH		21.343	21.2907	0.0525008	0	#NUM!	0	0
	E06	SYBR	GAPDH		21.238			0	#NUM!	0	0
	D01	SYBR	HOTAIR		28.344			0	#NUM!	0	0	6.03333	-2.93767	7.66171	7.29145
	D02	SYBR	HOTAIR		28.691	28.4277	0.23305	0	#NUM!	0	0	6.38033	-2.59067	6.02377
Aidi,He(cancer tissues)	D03	SYBR	HOTAIR		28.248			0	#NUM!	0	0	5.93733	-3.03367	8.18888
	D04	SYBR	GAPDH		22.402			0	#NUM!	0	0
	D05	SYBR	GAPDH		22.23	22.3107	0.0864947	0	#NUM!	0	0
	D06	SYBR	GAPDH		22.3			0	#NUM!	0	0
	E01	SYBR	IncRNA HOTAIR		32.265			0	#NUM!	0	0	8.78533	-0.185667	1.13734	1.10104
	E02	SYBR	IncRNA HOTAIR		32.291	32.3127	0.0614356	0	#NUM!	0	0	8.81133	-0.159667	1.11703
Jiuzai,Wu(adjacent tissues)	E03	SYBR	IncRNA HOTAIR		32.382			0	#NUM!	0	0	8.90233	-0.0686667	1.04875
	E04	SYBR	GAPDH		23.248			0	#NUM!	0	0
	E05	SYBR	GAPDH		23.71	23.4797	0.231003	0	#NUM!	0	0
	E06	SYBR	GAPDH		23.481			0	#NUM!	0	0
	D01	SYBR	IncRNA HOTAIR		30.825			0	#NUM!	0	0	7.94033	-1.03067	2.04297	2.50978
	D02	SYBR	IncRNA HOTAIR		30.246	30.5477	0.290266	0	#NUM!	0	0	7.36133	-1.60967	3.05181
Jiuzai,Wu(cancer tissues)	D03	SYBR	IncRNA HOTAIR		30.572			0	#NUM!	0	0	7.68733	-1.28367	2.43457
	D04	SYBR	GAPDH		22.792			0	#NUM!	0	0
	D05	SYBR	GAPDH		22.885	22.8847	0.0925005	0	#NUM!	0	0
	D06	SYBR	GAPDH		22.977			0	#NUM!	0	0
	E01	SYBR	IncRNA HOTAIR		34.745			0	#NUM!	0	0	8.19033	-0.780667	1.71792	1.82361
	E02	SYBR	IncRNA HOTAIR		34.53	34.662	0.115572	0	#NUM!	0	0	7.97533	-0.995667	1.994
Shaowei,Li(adjacent tissues)	E03	SYBR	IncRNA HOTAIR		34.711			0	#NUM!	0	0	8.15633	-0.814667	1.75889
	E04	SYBR	GAPDH		26.555			0	#NUM!	0	0
	E05	SYBR	GAPDH		26.457	26.5547	0.0975004	0	#NUM!	0	0
	E06	SYBR	GAPDH		26.652			0	#NUM!	0	0
	E01	SYBR	IncRNA HOTAIR		25.652			0	#NUM!	0	0	7.18733	-1.78367	3.443	3.69963
	E02	SYBR	IncRNA HOTAIR		25.449	25.5507	0.1015	0	#NUM!	0	0	6.98433	-1.98667	3.9632
Shaowei,Li(cancer tissues)	E03	SYBR	IncRNA HOTAIR		25.551			0	#NUM!	0	0	7.08633	-1.88467	3.69268
	E04	SYBR	GAPDH		18.295			0	#NUM!	0	0
	E05	SYBR	GAPDH		18.449	18.4647	0.178018	0	#NUM!	0	0
	E06	SYBR	GAPDH		18.65			0	#NUM!	0	0
	E01	SYBR	IncRNA HOTAIR		30.408			0	#NUM!	0	0	11.83	2.859	0.137834	0.137581
	E02	SYBR	IncRNA HOTAIR		30.422	30.4107	0.0102632	0	#NUM!	0	0	11.844	2.873	0.136503
Yuantao,Hu(adjacent tissues)	E03	SYBR	IncRNA HOTAIR		30.402			0	#NUM!	0	0	11.824	2.853	0.138408
	E04	SYBR	GAPDH		18.361			0	#NUM!	0	0
	E05	SYBR	GAPDH		18.714	18.578	0.189929	0	#NUM!	0	0
	E06	SYBR	GAPDH		18.659			0	#NUM!	0	0
	E01	SYBR	IncRNA HOTAIR		24.739			0	#NUM!	0	0	7.19967	-1.77133	3.41369	3.54267
	E02	SYBR	IncRNA HOTAIR		24.415	24.7027	0.271331	0	#NUM!	0	0	6.87567	-2.09533	4.27325
Yuantao,Hu(cancer tissues)	E03	SYBR	IncRNA HOTAIR		24.954			0	#NUM!	0	0	7.41467	-1.55633	2.94105
	E04	SYBR	GAPDH		17.455			0	#NUM!	0	0
	E05	SYBR	GAPDH		17.622	17.5393	0.0835125	0	#NUM!	0	0
	E06	SYBR	GAPDH		17.541			0	#NUM!	0	0
	E01	SYBR	IncRNA HOTAIR		31.541			0	#NUM!	0	0	11.082	2.111	0.231487	0.236067
	E02	SYBR	IncRNA HOTAIR		31.62	31.516	0.118495	0	#NUM!	0	0	11.161	2.19	0.219151
Liuhuan,Li(adjacent tissues)	E03	SYBR	IncRNA HOTAIR		31.387			0	#NUM!	0	0	10.928	1.957	0.257563
	E04	SYBR	GAPDH		20.446			0	#NUM!	0	0
	E05	SYBR	GAPDH		20.407	20.459	0.0595735	0	#NUM!	0	0
	E06	SYBR	GAPDH		20.524			0	#NUM!	0	0
	E01	SYBR	IncRNA HOTAIR		25.557			0	#NUM!	0	0	6.623	-2.348	5.09118	5.55841
	E02	SYBR	IncRNA HOTAIR		25.255	25.4363	0.159879	0	#NUM!	0	0	6.321	-2.65	6.27667
Liuhuan,Li(cancer tissues)	E03	SYBR	IncRNA HOTAIR		25.497			0	#NUM!	0	0	6.563	-2.408	5.30738
	E04	SYBR	GAPDH		18.891			0	#NUM!	0	0
	E05	SYBR	GAPDH		18.941	18.934	0.0399625	0	#NUM!	0	0
	E06	SYBR	GAPDH		18.97			0	#NUM!	0	0
	E01	SYBR	IncRNA HOTAIR		32.65			0	#NUM!	0	0	8.97	-0.001	1.00069	0.909224
	E02	SYBR	IncRNA HOTAIR		32.91	32.7923	0.131743	0	#NUM!	0	0	9.23	0.259	0.835667
Zhichong,Ye(adjacent tissues)	E03	SYBR	IncRNA HOTAIR		32.817			0	#NUM!	0	0	9.137	0.166	0.89131
	E04	SYBR	GAPDH		23.584			0	#NUM!	0	0
	E05	SYBR	GAPDH		23.801	23.68	0.110639	0	#NUM!	0	0
	E06	SYBR	GAPDH		23.655			0	#NUM!	0	0
	E01	SYBR	IncRNA HOTAIR		26.668			0	#NUM!	0	0	7.50367	-1.46733	2.7651	2.93058
	E02	SYBR	IncRNA HOTAIR		26.304	26.6013	0.270239	0	#NUM!	0	0	7.13967	-1.83133	3.55866
Zhichong,Ye(cancer tissues)	E03	SYBR	IncRNA HOTAIR		26.832			0	#NUM!	0	0	7.66767	-1.30333	2.46798
	E04	SYBR	GAPDH		19.297			0	#NUM!	0	0
	E05	SYBR	GAPDH		19.121	19.1643	0.117172	0	#NUM!	0	0
	E06	SYBR	GAPDH		19.075			0	#NUM!	0	0
	E01	SYBR	IncRNA HOTAIR		30.437			0	#NUM!	0	0	8.397	-0.574	1.48865	1.56803
	E02	SYBR	IncRNA HOTAIR		30.288	30.3633	0.074514	0	#NUM!	0	0	8.248	-0.723	1.65061
Yeneng,Feng(adjacent tissues)	E03	SYBR	IncRNA HOTAIR		30.365			0	#NUM!	0	0	8.325	-0.646	1.56482
	E04	SYBR	GAPDH		22.016			0	#NUM!	0	0
	E05	SYBR	GAPDH		22.133	22.04	0.0836242	0	#NUM!	0	0
	E06	SYBR	GAPDH		21.971			0	#NUM!	0	0
	E01	SYBR	IncRNA HOTAIR		29.595			0	#NUM!	0	0	6.90433	-2.06667	4.18918	4.26742
	E02	SYBR	IncRNA HOTAIR		29.941	29.5957	0.345	0	#NUM!	0	0	7.25033	-1.72067	3.29589
Yeneng,Feng(cancer tissues)	E03	SYBR	IncRNA HOTAIR		29.251			0	#NUM!	0	0	6.56033	-2.41067	5.3172
	E04	SYBR	GAPDH		22.533			0	#NUM!	0	0
	E05	SYBR	GAPDH		22.849	22.6907	0.158001	0	#NUM!	0	0
	E06	SYBR	GAPDH		22.69			0	#NUM!	0	0
	E01	SYBR	IncRNA HOTAIR		28.91			0	#NUM!	0	0	8.782	-0.189	1.13997	1.13264
	E02	SYBR	IncRNA HOTAIR		28.927	28.9193	0.00862168	0	#NUM!	0	0	8.799	-0.172	1.12662
Quanhua,Guo(adjacent tissues)	E03	SYBR	IncRNA HOTAIR		28.921			0	#NUM!	0	0	8.793	-0.178	1.13131
	E04	SYBR	GAPDH		20.139			0	#NUM!	0	0
	E05	SYBR	GAPDH		20.109	20.128	0.0165227	0	#NUM!	0	0
	E06	SYBR	GAPDH		20.136			0	#NUM!	0	0
	E01	SYBR	IncRNA HOTAIR		24.302			0	#NUM!	0	0	6.611	-2.36	5.1337	5.58088
	E02	SYBR	IncRNA HOTAIR		24.068	24.1847	0.117001	0	#NUM!	0	0	6.377	-2.594	6.0377
Quanhua,Guo(cancer tissues)	E03	SYBR	IncRNA HOTAIR		24.184			0	#NUM!	0	0	6.493	-2.478	5.57125
	E04	SYBR	GAPDH		17.694			0	#NUM!	0	0
	E05	SYBR	GAPDH		17.699	17.691	0.00984886	0	#NUM!	0	0
	E06	SYBR	GAPDH		17.68			0	#NUM!	0	0
	E01	SYBR	IncRNA HOTAIR		31.436			0	#NUM!	0	0	8.70833	-0.262667	1.19969	1.24752
	E02	SYBR	IncRNA HOTAIR		31.324	31.3803	0.056003	0	#NUM!	0	0	8.59633	-0.374667	1.29654
Suiling,Chen(adjacent tissues)	E03	SYBR	IncRNA HOTAIR		31.381			0	#NUM!	0	0	8.65333	-0.317667	1.24631
	E04	SYBR	GAPDH		22.628			0	#NUM!	0	0
	E05	SYBR	GAPDH		22.644	22.7277	0.158973	0	#NUM!	0	0
	E06	SYBR	GAPDH		22.911			0	#NUM!	0	0
	E01	SYBR	IncRNA HOTAIR		29.325			0	#NUM!	0	0	8.53033	-0.440667	1.35723	1.50176
	E02	SYBR	IncRNA HOTAIR		29.041	29.1837	0.142005	0	#NUM!	0	0	8.24633	-0.724667	1.65252
Suiling,Chen(cancer tissues)	E03	SYBR	IncRNA HOTAIR		29.185			0	#NUM!	0	0	8.39033	-0.580667	1.49554
	E04	SYBR	GAPDH		20.661			0	#NUM!	0	0
	E05	SYBR	GAPDH		20.756	20.7947	0.156622	0	#NUM!	0	0
	E06	SYBR	GAPDH		20.967			0	#NUM!	0	0
	E01	SYBR	IncRNA HOTAIR		31.005			0	#NUM!	0	0	9.38367	0.412667	0.751234	0.726389
	E02	SYBR	IncRNA HOTAIR		31.095	31.054	0.0455302	0	#NUM!	0	0	9.47367	0.502667	0.705801
Huanbing,Wu(adjacent tissues)	E03	SYBR	IncRNA HOTAIR		31.062			0	#NUM!	0	0	9.44067	0.469667	0.722131
	E04	SYBR	GAPDH		21.612			0	#NUM!	0	0
	E05	SYBR	GAPDH		21.559	21.6213	0.0674858	0	#NUM!	0	0
	E06	SYBR	GAPDH		21.693			0	#NUM!	0	0
	E01	SYBR	IncRNA HOTAIR		30.956			0	#NUM!	0	0	8.485	-0.486	1.40056	1.81655
	E02	SYBR	IncRNA HOTAIR		30.703	30.6167	0.389739	0	#NUM!	0	0	8.232	-0.739	1.66902
Huanbing,Wu(cancer tissues)	E03	SYBR	IncRNA HOTAIR		30.191			0	#NUM!	0	0	7.72	-1.251	2.38006
	E04	SYBR	GAPDH		22.397			0	#NUM!	0	0
	E05	SYBR	GAPDH		22.329	22.471	0.190126	0	#NUM!	0	0
	E06	SYBR	GAPDH		22.687			0	#NUM!	0	0
	E01	SYBR	IncRNA HOTAIR		31.273			0	#NUM!	0	0	8.11333	-0.857667	1.81211	1.64572
	E02	SYBR	IncRNA HOTAIR		31.172	31.445	0.388676	0	#NUM!	0	0	8.01233	-0.958667	1.94351
Yinchan,Lu(adjacent tissues)	E03	SYBR	IncRNA HOTAIR		31.89			0	#NUM!	0	0	8.73033	-0.240667	1.18154
	E04	SYBR	GAPDH		23.152			0	#NUM!	0	0
	E05	SYBR	GAPDH		23.13	23.1597	0.0341516	0	#NUM!	0	0
	E06	SYBR	GAPDH		23.197			0	#NUM!	0	0
	E01	SYBR	IncRNA HOTAIR		25.619			0	#NUM!	0	0	6.95633	-2.01467	4.04087	3.60882
	E02	SYBR	IncRNA HOTAIR		25.964	25.789	0.172554	0	#NUM!	0	0	7.30133	-1.66967	3.18141
Yinchan,Lu(cancer tissues)	E03	SYBR	IncRNA HOTAIR		25.784			0	#NUM!	0	0	7.12133	-1.84967	3.60417
	E04	SYBR	GAPDH		18.292			0	#NUM!	0	0
	E05	SYBR	GAPDH		18.85	18.6627	0.321013	0	#NUM!	0	0
	E06	SYBR	GAPDH		18.846			0	#NUM!	0	0
	E01	SYBR	IncRNA HOTAIR		32.305			0	#NUM!	0	0	8.87367	-0.0973333	1.06979	1.13896
	E02	SYBR	IncRNA HOTAIR		32.118	32.2167	0.0939273	0	#NUM!	0	0	8.68667	-0.284333	1.21785
Tiansheng,Liang(adjacent tissues)	E03	SYBR	IncRNA HOTAIR		32.227			0	#NUM!	0	0	8.79567	-0.175333	1.12923
	E04	SYBR	GAPDH		23.647			0	#NUM!	0	0
	E05	SYBR	GAPDH		23.424	23.4313	0.212095	0	#NUM!	0	0
	E06	SYBR	GAPDH		23.223			0	#NUM!	0	0
	E01	SYBR	IncRNA HOTAIR		31.374			0	#NUM!	0	0	6.794	-2.177	4.52212	4.54656
	E02	SYBR	IncRNA HOTAIR		31.342	31.3663	0.0215484	0	#NUM!	0	0	6.762	-2.209	4.62355
Tiansheng,Liang(cancer tissues)	E03	SYBR	IncRNA HOTAIR		31.383			0	#NUM!	0	0	6.803	-2.168	4.494
	E04	SYBR	GAPDH		24.79			0	#NUM!	0	0
	E05	SYBR	GAPDH		24.391	24.58	0.200327	0	#NUM!	0	0
	E06	SYBR	GAPDH		24.559			0	#NUM!	0	0
	D01	SYBR	IncRNA HOTAIR		32.541			0	#NUM!	0	0	9.081	0.11	0.926588	0.92689
	D02	SYBR	IncRNA HOTAIR		32.806	32.5543	0.245272	0	#NUM!	0	0	9.346	0.375	0.771105
Houhua,Fu(adjacent tissues)	D03	SYBR	IncRNA HOTAIR		32.316			0	#NUM!	0	0	8.856	-0.115	1.08298
	D04	SYBR	GAPDH		23.581			0	#NUM!	0	0
	D05	SYBR	GAPDH		23.5	23.46	0.145193	0	#NUM!	0	0
	D06	SYBR	GAPDH		23.299			0	#NUM!	0	0
	E01	SYBR	IncRNA HOTAIR		29.784			0	#NUM!	0	0	6.93167	-2.03933	4.11056	4.13191
	E02	SYBR	IncRNA HOTAIR		29.964	29.784	0.18	0	#NUM!	0	0	7.11167	-1.85933	3.6284
Houhua,Fu(cancer tissues)	E03	SYBR	IncRNA HOTAIR		29.604			0	#NUM!	0	0	6.75167	-2.21933	4.65678
	E04	SYBR	GAPDH		22.932			0	#NUM!	0	0
	E05	SYBR	GAPDH		22.825	22.8523	0.0701166	0	#NUM!	0	0
	E06	SYBR	GAPDH		22.8			0	#NUM!	0	0
	D01	SYBR	IncRNA HOTAIR		30.998			0	#NUM!	0	0	7.38833	-1.58267	2.99523	2.71656
	D02	SYBR	IncRNA HOTAIR		31.098	31.146	0.176952	0	#NUM!	0	0	7.48833	-1.48267	2.79465
Weisong,Wu(adjacent tissues)	D03	SYBR	IncRNA HOTAIR		31.342			0	#NUM!	0	0	7.73233	-1.23867	2.3598
	D04	SYBR	GAPDH		23.898			0	#NUM!	0	0
	D05	SYBR	GAPDH		23.652	23.6097	0.311664	0	#NUM!	0	0
	D06	SYBR	GAPDH		23.279			0	#NUM!	0	0
	E01	SYBR	IncRNA HOTAIR		26.049			0	#NUM!	0	0	6.89567	-2.07533	4.21442	4.00508
	E02	SYBR	IncRNA HOTAIR		26.19	26.1237	0.0708684	0	#NUM!	0	0	7.03667	-1.93433	3.82201
Weisong,Wu(cancer tissues)	E03	SYBR	IncRNA HOTAIR		26.132			0	#NUM!	0	0	6.97867	-1.99233	3.9788
	E04	SYBR	GAPDH		19.164			0	#NUM!	0	0
	E05	SYBR	GAPDH		19.006	19.1533	0.1423	0	#NUM!	0	0
	E06	SYBR	GAPDH		19.29			0	#NUM!	0	0
	D01	SYBR	IncRNA HOTAIR		27.281			0	#NUM!	0	0	10.943	1.972	0.254899	0.253136
	D02	SYBR	IncRNA HOTAIR		27.439	27.2953	0.137063	0	#NUM!	0	0	11.101	2.13	0.228458
Aijuan,Zhou(adjacent tissues)	D03	SYBR	IncRNA HOTAIR		27.166			0	#NUM!	0	0	10.828	1.857	0.27605
	D04	SYBR	GAPDH		16.33			0	#NUM!	0	0
	D05	SYBR	GAPDH		16.501	16.338	0.159151	0	#NUM!	0	0
	D06	SYBR	GAPDH		16.183			0	#NUM!	0	0
	E01	SYBR	IncRNA HOTAIR		27.728			0	#NUM!	0	0	7.10167	-1.86933	3.65364	3.78739
	E02	SYBR	IncRNA HOTAIR		27.595	27.6773	0.0719328	0	#NUM!	0	0	6.96867	-2.00233	4.00647
Aijuan,Zhou(cancer tissues)	E03	SYBR	IncRNA HOTAIR		27.709			0	#NUM!	0	0	7.08267	-1.88833	3.70207
	E04	SYBR	GAPDH		20.817			0	#NUM!	0	0
	E05	SYBR	GAPDH		20.752	20.6263	0.275874	0	#NUM!	0	0
	E06	SYBR	GAPDH		20.31			0	#NUM!	0	0
	D01	SYBR	IncRNA HOTAIR		29.805			0	#NUM!	0	0	8.67267	-0.298333	1.22972	1.23373
	D02	SYBR	IncRNA HOTAIR		29.936	29.8043	0.132001	0	#NUM!	0	0	8.80367	-0.167333	1.12298
Haitian,Liang(adjacent tissues)	D03	SYBR	IncRNA HOTAIR		29.672			0	#NUM!	0	0	8.53967	-0.431333	1.34848
	D04	SYBR	GAPDH		21.166			0	#NUM!	0	0
	D05	SYBR	GAPDH		21.089	21.1323	0.0393997	0	#NUM!	0	0
	D06	SYBR	GAPDH		21.142			0	#NUM!	0	0
	E01	SYBR	IncRNA HOTAIR		25.728			0	#NUM!	0	0	7.61367	-1.35733	2.56211	2.62864
	E02	SYBR	IncRNA HOTAIR		25.692	25.6913	0.0370045	0	#NUM!	0	0	7.57767	-1.39333	2.62685
Haitian,Liang(cancer tissues)	E03	SYBR	IncRNA HOTAIR		25.654			0	#NUM!	0	0	7.53967	-1.43133	2.69696
	E04	SYBR	GAPDH		18.129			0	#NUM!	0	0
	E05	SYBR	GAPDH		18.112	18.1143	0.0136504	0	#NUM!	0	0
	E06	SYBR	GAPDH		18.102			0	#NUM!	0	0
	D01	SYBR	IncRNA HOTAIR		36.436			0	#NUM!	0	0	11.0603	2.08933	0.234989	0.235915
	D02	SYBR	IncRNA HOTAIR		36.424	36.4303	0.00602771	0	#NUM!	0	0	11.0483	2.07733	0.236952
Daixiong,Chen(adjacent tissues)	D03	SYBR	IncRNA HOTAIR		36.431			0	#NUM!	0	0	11.0553	2.08433	0.235805
	D04	SYBR	GAPDH		25.293			0	#NUM!	0	0
	D05	SYBR	GAPDH		25.459	25.3757	0.083002	0	#NUM!	0	0
	D06	SYBR	GAPDH		25.375			0	#NUM!	0	0
	E01	SYBR	IncRNA HOTAIR		25.533			0	#NUM!	0	0	7.32533	-1.64567	3.12892	3.18023
	E02	SYBR	IncRNA HOTAIR		25.249	25.527	0.275049	0	#NUM!	0	0	7.04133	-1.92967	3.80967
Daixiong,Chen(cancer tissues)	E03	SYBR	IncRNA HOTAIR		25.799			0	#NUM!	0	0	7.59133	-1.37967	2.60208
	E04	SYBR	GAPDH		18.153			0	#NUM!	0	0
	E05	SYBR	GAPDH		18.206	18.2077	0.0555188	0	#NUM!	0	0
	E06	SYBR	GAPDH		18.264			0	#NUM!	0	0
	D01	SYBR	IncRNA HOTAIR		31.132			0	#NUM!	0	0	10.726	1.755	0.296273	0.296999
	D02	SYBR	IncRNA HOTAIR		31.156	31.1287	0.0291433	0	#NUM!	0	0	10.75	1.779	0.291385
Jinlan,Wu(adjacent tissues)	D03	SYBR	IncRNA HOTAIR		31.098			0	#NUM!	0	0	10.692	1.721	0.303338
	D04	SYBR	GAPDH		20.583			0	#NUM!	0	0
	D05	SYBR	GAPDH		20.405	20.406	0.176502	0	#NUM!	0	0
	D06	SYBR	GAPDH		20.23			0	#NUM!	0	0
	E01	SYBR	IncRNA HOTAIR		28.079			0	#NUM!	0	0	6.689	-2.282	4.86352	3.84476
	E02	SYBR	IncRNA HOTAIR		28.494	28.446	0.34551	0	#NUM!	0	0	7.104	-1.867	3.64773
Jinlan,Wu(cancer tissues)	E03	SYBR	IncRNA HOTAIR		28.765			0	#NUM!	0	0	7.375	-1.596	3.02304
	E04	SYBR	GAPDH		21.628			0	#NUM!	0	0
	E05	SYBR	GAPDH		21.148	21.39	0.240025	0	#NUM!	0	0
	E06	SYBR	GAPDH		21.394			0	#NUM!	0	0
	D01	SYBR	IncRNA HOTAIR		29.243			0	#NUM!	0	0	7.87867	-1.09233	2.13219	2.13635
	D02	SYBR	IncRNA HOTAIR		29.161	29.2417	0.0800083	0	#NUM!	0	0	7.79667	-1.17433	2.25689
Jintian,Zhou(adjacent tissues)	D03	SYBR	IncRNA HOTAIR		29.321			0	#NUM!	0	0	7.95667	-1.01433	2.01997
	D04	SYBR	GAPDH		21.471			0	#NUM!	0	0
	D05	SYBR	GAPDH		21.257	21.3643	0.107002	0	#NUM!	0	0
	D06	SYBR	GAPDH		21.365			0	#NUM!	0	0
	E01	SYBR	IncRNA HOTAIR		23.978			0	#NUM!	0	0	6.70533	-2.26567	4.80877	4.97332
	E02	SYBR	IncRNA HOTAIR		23.931	23.93	0.0485077	0	#NUM!	0	0	6.65833	-2.31267	4.96801
Jintian,Zhou(cancer tissues)	E03	SYBR	IncRNA HOTAIR		23.881			0	#NUM!	0	0	6.60833	-2.36267	5.1432
	E04	SYBR	GAPDH		17.492			0	#NUM!	0	0
	E05	SYBR	GAPDH		17.205	17.2727	0.194536	0	#NUM!	0	0
	E06	SYBR	GAPDH		17.121			0	#NUM!	0	0
	D01	SYBR	IncRNA HOTAIR		31.083			0	#NUM!	0	0	7.62833	-1.34267	2.5362	2.25198
	D02	SYBR	IncRNA HOTAIR		31.223	31.264	0.204604	0	#NUM!	0	0	7.76833	-1.20267	2.30165
Jisheng,Zhang(adjacent tissues)	D03	SYBR	IncRNA HOTAIR		31.486			0	#NUM!	0	0	8.03133	-0.939667	1.91809
	D04	SYBR	GAPDH		23.464			0	#NUM!	0	0
	D05	SYBR	GAPDH		23.524	23.4547	0.0744401	0	#NUM!	0	0
	D06	SYBR	GAPDH		23.376			0	#NUM!	0	0
	E01	SYBR	IncRNA HOTAIR		27.185			0	#NUM!	0	0	7.082	-1.889	3.70378	3.26989
	E02	SYBR	IncRNA HOTAIR		27.295	27.3783	0.245832	0	#NUM!	0	0	7.192	-1.779	3.43188
Jisheng,Zhang(cancer tissues)	E03	SYBR	IncRNA HOTAIR		27.655			0	#NUM!	0	0	7.552	-1.419	2.674
	E04	SYBR	GAPDH		20.196			0	#NUM!	0	0
	E05	SYBR	GAPDH		20.004	20.103	0.0961405	0	#NUM!	0	0
	E06	SYBR	GAPDH		20.109			0	#NUM!	0	0
	D01	SYBR	IncRNA HOTAIR		30.44			0	#NUM!	0	0	7.64333	-1.32767	2.50996	2.15274
	D02	SYBR	IncRNA HOTAIR		30.799	30.671	0.200442	0	#NUM!	0	0	8.00233	-0.968667	1.95703
Jinrong,Huang(adjacent tissues)	D03	SYBR	IncRNA HOTAIR		30.774			0	#NUM!	0	0	7.97733	-0.993667	1.99124
	D04	SYBR	GAPDH		22.753			0	#NUM!	0	0
	D05	SYBR	GAPDH		22.795	22.7967	0.0445234	0	#NUM!	0	0
	D06	SYBR	GAPDH		22.842			0	#NUM!	0	0
	E01	SYBR	IncRNA HOTAIR		25.913			0	#NUM!	0	0	7.243	-1.728	3.31268	3.38439
	E02	SYBR	IncRNA HOTAIR		25.85	25.8823	0.0315331	0	#NUM!	0	0	7.18	-1.791	3.46055
Jinrong,Huang(cancer tissues)	E03	SYBR	IncRNA HOTAIR		25.884			0	#NUM!	0	0	7.214	-1.757	3.37995
	E04	SYBR	GAPDH		18.545			0	#NUM!	0	0
	E05	SYBR	GAPDH		18.933	18.67	0.227857	0	#NUM!	0	0
	E06	SYBR	GAPDH		18.532			0	#NUM!	0	0
	D01	SYBR	IncRNA HOTAIR		30.364			0	#NUM!	0	0	10.8087	1.83767	0.279774	0.284763
	D02	SYBR	IncRNA HOTAIR		30.55	30.3487	0.209421	0	#NUM!	0	0	10.9947	2.02367	0.245932
Jinquan,Weng(adjacent tissues)	D03	SYBR	IncRNA HOTAIR		30.132			0	#NUM!	0	0	10.5767	1.60567	0.328584
	D04	SYBR	GAPDH		19.162			0	#NUM!	0	0
	D05	SYBR	GAPDH		19.82	19.5553	0.347358	0	#NUM!	0	0
	D06	SYBR	GAPDH		19.684			0	#NUM!	0	0
	E01	SYBR	IncRNA HOTAIR		31.097			0	#NUM!	0	0	6.66233	-2.30867	4.95425	4.12966
	E02	SYBR	IncRNA HOTAIR		31.271	31.3893	0.366134	0	#NUM!	0	0	6.83633	-2.13467	4.39136
Jinquan,Weng(cancer tissues)	E03	SYBR	IncRNA HOTAIR		31.8			0	#NUM!	0	0	7.36533	-1.60567	3.04336
	E04	SYBR	GAPDH		24.315			0	#NUM!	0	0
	E05	SYBR	GAPDH		24.543	24.4347	0.114422	0	#NUM!	0	0
	E06	SYBR	GAPDH		24.446			0	#NUM!	0	0
	D01	SYBR	IncRNA HOTAIR		32.92			0	#NUM!	0	0	8.667	-0.304	1.23456	1.43012
	D02	SYBR	IncRNA HOTAIR		32.384	32.7293	0.299609	0	#NUM!	0	0	8.131	-0.84	1.79005
Qingzhou,Wu(adjacent tissues)	D03	SYBR	IncRNA HOTAIR		32.884			0	#NUM!	0	0	8.631	-0.34	1.26576
	D04	SYBR	GAPDH		24.126			0	#NUM!	0	0
	D05	SYBR	GAPDH		24.255	24.253	0.126012	0	#NUM!	0	0
	D06	SYBR	GAPDH		24.378			0	#NUM!	0	0
	E01	SYBR	IncRNA HOTAIR		30.362			0	#NUM!	0	0	6.829	-2.142	4.41373	3.76086
	E02	SYBR	IncRNA HOTAIR		30.608	30.6067	0.244003	0	#NUM!	0	0	7.075	-1.896	3.7218
Qingzhou,Wu(cancer tissues)	E03	SYBR	IncRNA HOTAIR		30.85			0	#NUM!	0	0	7.317	-1.654	3.14705
	E04	SYBR	GAPDH		23.574			0	#NUM!	0	0
	E05	SYBR	GAPDH		23.532	23.533	0.0405093	0	#NUM!	0	0
	E06	SYBR	GAPDH		23.493			0	#NUM!	0	0
				GAPDH

## Sheet: CCL22
Sample	Well	Fluor	Identifier		Threshold Cycle (Ct)	Ct Mean	Ct Std. Dev	Starting Quantity (SQ)	Log Starting Quantity	SQ Mean	SQ Std. Dev.	△Ct	△△Ct	2-△△Ct
	D01	SYBR	CCL22		24.544			0	#NUM!	0	0	5.727	-0.150333	1.10983	1.0035
	D02	SYBR	CCL22		24.7	24.6943	0.147582	0	#NUM!	0	0	5.883	0.00566667	0.99608
黄建华癌旁	D03	SYBR	CCL22		24.839			0	#NUM!	0	0	6.022	0.144667	0.904588
	D04	SYBR	GAPDH		18.819			0	#NUM!	0	0	5.87733
	D05	SYBR	GAPDH		18.72	18.817	0.0960156	0	#NUM!	0	0
	D06	SYBR	GAPDH		18.912			0	#NUM!	0	0
	D01	SYBR	CCL22		27.556			0	#NUM!	0	0	7.02867	1.15133	0.450209	0.476608
	D02	SYBR	CCL22		27.35	27.4767	0.110857	0	#NUM!	0	0	6.82267	0.945333	0.51931
黄建华癌	D03	SYBR	CCL22		27.524			0	#NUM!	0	0	6.99667	1.11933	0.460306
	D04	SYBR	GAPDH		20.536			0	#NUM!	0	0
	D05	SYBR	GAPDH		20.508	20.5273	0.016773	0	#NUM!	0	0
	D06	SYBR	GAPDH		20.538			0	#NUM!	0	0
	E01	SYBR	CCL22		28.63			0	#NUM!	0	0	6.26743	0.390097	0.763078	0.725557
	E02	SYBR	CCL22		28.807	28.7047	0.0916861	0	#NUM!	0	0	6.44443	0.567097	0.674974
郑社爱癌旁	E03	SYBR	CCL22		28.677			0	#NUM!	0	0	6.31443	0.437097	0.73862
	E04	SYBR	GAPDH		22.41			0	#NUM!	0	0
	E05	SYBR	GAPDH		22.315	22.3626	0.0475002	0	#NUM!	0	0
	E06	SYBR	GAPDH		22.3627			0	#NUM!	0	0
	D01	SYBR	CCL22		22.602			0	#NUM!	0	0	7.569	1.69167	0.309569	0.281267
	D02	SYBR	CCL22		22.732	22.7455	0.15077	0	#NUM!	0	0	7.699	1.82167	0.282894
郑社爱癌	D03	SYBR	CCL22		22.9026			0	#NUM!	0	0	7.86963	1.99229	0.251339
	D04	SYBR	GAPDH		14.947			0	#NUM!	0	0
	D05	SYBR	GAPDH		15.057	15.033	0.0768635	0	#NUM!	0	0
	D06	SYBR	GAPDH		15.095			0	#NUM!	0	0
	E01	SYBR	CCL22		28.704			0	#NUM!	0	0	7.23786	1.36053	0.38944	0.385001
	E02	SYBR	CCL22		28.7208	28.7206	0.0165009	0	#NUM!	0	0	7.25466	1.37733	0.38493
郑瑞梅癌旁	E03	SYBR	CCL22		28.737			0	#NUM!	0	0	7.27086	1.39353	0.380633
	E04	SYBR	GAPDH		21.361			0	#NUM!	0	0
	E05	SYBR	GAPDH		21.5454	21.4661	0.0948898	0	#NUM!	0	0
	E06	SYBR	GAPDH		21.492			0	#NUM!	0	0
	D01	SYBR	CCL22		26.191			0	#NUM!	0	0	8.01033	2.133	0.227983	0.200466
	D02	SYBR	CCL22		26.932	26.4193	0.444864	0	#NUM!	0	0	8.75133	2.874	0.136408
郑瑞梅癌	D03	SYBR	CCL22		26.135			0	#NUM!	0	0	7.95433	2.077	0.237007
	D04	SYBR	GAPDH		17.946			0	#NUM!	0	0
	D05	SYBR	GAPDH		18.366	18.1807	0.214302	0	#NUM!	0	0
	D06	SYBR	GAPDH		18.23			0	#NUM!	0	0
	E01	SYBR	CCL22		25.614			0	#NUM!	0	0	5.29723	-0.580107	1.49496	1.63453
	E02	SYBR	CCL22		25.494	25.489	0.127574	0	#NUM!	0	0	5.17723	-0.700107	1.62463
黄炳钦癌旁	E03	SYBR	CCL22		25.359			0	#NUM!	0	0	5.04223	-0.835107	1.78399
	E04	SYBR	GAPDH		20.1503			0	#NUM!	0	0
	E05	SYBR	GAPDH		20.46	20.3168	0.15614	0	#NUM!	0	0
	E06	SYBR	GAPDH		20.34			0	#NUM!	0	0
	D01	SYBR	CCL22		25.824			0	#NUM!	0	0	8.97167	3.09433	0.117088	0.119054
	D02	SYBR	CCL22		25.936	25.8047	0.141991	0	#NUM!	0	0	9.08367	3.20633	0.108342
黄炳钦癌	D03	SYBR	CCL22		25.654			0	#NUM!	0	0	8.80167	2.92433	0.131731
	D04	SYBR	GAPDH		16.888			0	#NUM!	0	0
	D05	SYBR	GAPDH		16.879	16.8523	0.0541695	0	#NUM!	0	0
	D06	SYBR	GAPDH		16.79			0	#NUM!	0	0
	E01	SYBR	CCL22		28.9617			0	#NUM!	0	0	4.87266	-1.00468	2.00649	2.13166
	E02	SYBR	CCL22		28.752	28.8772	0.110618	0	#NUM!	0	0	4.663	-1.21433	2.32034
伍福好癌旁	E03	SYBR	CCL22		28.918			0	#NUM!	0	0	4.829	-1.04833	2.06814
	E04	SYBR	GAPDH		24.008			0	#NUM!	0	0
	E05	SYBR	GAPDH		24.201	24.089	0.100165	0	#NUM!	0	0
	E06	SYBR	GAPDH		24.058			0	#NUM!	0	0
	D01	SYBR	CCL22		28.795			0	#NUM!	0	0	7.52549	1.64816	0.319047	0.340621
	D02	SYBR	CCL22		28.623	28.7023	0.0867717	0	#NUM!	0	0	7.35349	1.47616	0.359445
伍福好癌	D03	SYBR	CCL22		28.689			0	#NUM!	0	0	7.41949	1.54216	0.343372
	D04	SYBR	GAPDH		21.339			0	#NUM!	0	0
	D05	SYBR	GAPDH		21.2	21.2695	0.0695	0	#NUM!	0	0
	D06	SYBR	GAPDH		21.2695			0	#NUM!	0	0
	E01	SYBR	CCL22		25.783			0	#NUM!	0	0	4.96567	-0.911667	1.88122	1.80486
	E02	SYBR	CCL22		25.907	25.8437	0.062043	0	#NUM!	0	0	5.08967	-0.787667	1.72628
张杏君癌旁	E03	SYBR	CCL22		25.841			0	#NUM!	0	0	5.02367	-0.853667	1.80709
	E04	SYBR	GAPDH		20.819			0	#NUM!	0	0
	E05	SYBR	GAPDH		20.85	20.8173	0.0335311	0	#NUM!	0	0
	E06	SYBR	GAPDH		20.783			0	#NUM!	0	0
	D01	SYBR	CCL22		24.859			0	#NUM!	0	0	5.2713	-0.606033	1.52207	1.54148
	D02	SYBR	CCL22		24.863	24.841	0.0346987	0	#NUM!	0	0	5.2753	-0.602033	1.51785
张杏君癌	D03	SYBR	CCL22		24.801			0	#NUM!	0	0	5.2133	-0.664033	1.58451
	D04	SYBR	GAPDH		19.534			0	#NUM!	0	0
	D05	SYBR	GAPDH		19.744	19.5877	0.137551	0	#NUM!	0	0
	D06	SYBR	GAPDH		19.4851			0	#NUM!	0	0
	E01	SYBR	CCL22		25.259			0	#NUM!	0	0	4.837	-1.04033	2.0567	2.02627
	E02	SYBR	CCL22		25.273	25.2807	0.0263502	0	#NUM!	0	0	4.851	-1.02633	2.03684
李锡余癌旁	E03	SYBR	CCL22		25.31			0	#NUM!	0	0	4.888	-0.989333	1.98527
	E04	SYBR	GAPDH		20.372			0	#NUM!	0	0
	E05	SYBR	GAPDH		20.386	20.422	0.0748064	0	#NUM!	0	0
	E06	SYBR	GAPDH		20.508			0	#NUM!	0	0
	D01	SYBR	CCL22		23.774			0	#NUM!	0	0	5.927	0.0496667	0.96616	1.0199
	D02	SYBR	CCL22		23.641	23.697	0.068942	0	#NUM!	0	0	5.794	-0.0833333	1.05946
李锡余癌	D03	SYBR	CCL22		23.676			0	#NUM!	0	0	5.829	-0.0483333	1.03407
	D04	SYBR	GAPDH		17.634			0	#NUM!	0	0
	D05	SYBR	GAPDH		17.888	17.847	0.195747	0	#NUM!	0	0
	D06	SYBR	GAPDH		18.019			0	#NUM!	0	0
	E01	SYBR	CCL22		26.727			0	#NUM!	0	0	5.43633	-0.441	1.35754	1.46305
	E02	SYBR	CCL22		26.744	26.6273	0.187543	0	#NUM!	0	0	5.45333	-0.424	1.34164
何爱娣癌旁	E03	SYBR	CCL22		26.411			0	#NUM!	0	0	5.12033	-0.757	1.68997
	E04	SYBR	GAPDH		21.291			0	#NUM!	0	0
	E05	SYBR	GAPDH		21.343	21.2907	0.0525008	0	#NUM!	0	0
	E06	SYBR	GAPDH		21.238			0	#NUM!	0	0
	D01	SYBR	CCL22		30.98			0	#NUM!	0	0	8.66933	2.792	0.144386	0.158104
	D02	SYBR	CCL22		30.763	30.852	0.113635	0	#NUM!	0	0	8.45233	2.575	0.167822
何爱娣癌	D03	SYBR	CCL22		30.813			0	#NUM!	0	0	8.50233	2.625	0.162105
	D04	SYBR	GAPDH		22.402			0	#NUM!	0	0
	D05	SYBR	GAPDH		22.23	22.3107	0.0864947	0	#NUM!	0	0
	D06	SYBR	GAPDH		22.3			0	#NUM!	0	0
	E01	SYBR	CCL22		29.215			0	#NUM!	0	0	5.73533	-0.142	1.10343	1.10522
	E02	SYBR	CCL22		29.343	29.2163	0.126005	0	#NUM!	0	0	5.86333	-0.014	1.00975
吴九仔癌旁	E03	SYBR	CCL22		29.091			0	#NUM!	0	0	5.61133	-0.266	1.20247
	E04	SYBR	GAPDH		23.248			0	#NUM!	0	0
	E05	SYBR	GAPDH		23.71	23.4797	0.231003	0	#NUM!	0	0
	E06	SYBR	GAPDH		23.481			0	#NUM!	0	0
	D01	SYBR	CCL22		30.246			0	#NUM!	0	0	7.36133	1.484	0.357496	0.350183
	D02	SYBR	CCL22		30.301	30.276	0.0278388	0	#NUM!	0	0	7.41633	1.539	0.344124
吴九仔癌	D03	SYBR	CCL22		30.281			0	#NUM!	0	0	7.39633	1.519	0.348928
	D04	SYBR	GAPDH		22.792			0	#NUM!	0	0
	D05	SYBR	GAPDH		22.885	22.8847	0.0925005	0	#NUM!	0	0
	D06	SYBR	GAPDH		22.977			0	#NUM!	0	0
	E01	SYBR	CCL22		30.795			0	#NUM!	0	0	4.24033	-1.637	3.11018	3.12746
	E02	SYBR	CCL22		30.948	30.7927	0.156513	0	#NUM!	0	0	4.39333	-1.484	2.79723
李绍伟癌旁	E03	SYBR	CCL22		30.635			0	#NUM!	0	0	4.08033	-1.797	3.47497
	E04	SYBR	GAPDH		26.555			0	#NUM!	0	0
	E05	SYBR	GAPDH		26.457	26.5547	0.0975004	0	#NUM!	0	0
	E06	SYBR	GAPDH		26.652			0	#NUM!	0	0
	E01	SYBR	CCL22		26.156			0	#NUM!	0	0	7.69133	1.814	0.284401	0.281442
	E02	SYBR	CCL22		26.32	26.1753	0.136034	0	#NUM!	0	0	7.85533	1.978	0.253842
李绍伟癌	E03	SYBR	CCL22		26.05			0	#NUM!	0	0	7.58533	1.708	0.306084
	E04	SYBR	GAPDH		18.295			0	#NUM!	0	0
	E05	SYBR	GAPDH		18.449	18.4647	0.178018	0	#NUM!	0	0
	E06	SYBR	GAPDH		18.65			0	#NUM!	0	0
	E01	SYBR	CCL22		25.713			0	#NUM!	0	0	7.135	1.25767	0.41822	0.421329
	E02	SYBR	CCL22		25.801	25.7047	0.100759	0	#NUM!	0	0	7.223	1.34567	0.393472
胡源滔癌旁	E03	SYBR	CCL22		25.6			0	#NUM!	0	0	7.022	1.14467	0.452294
	E04	SYBR	GAPDH		18.361			0	#NUM!	0	0
	E05	SYBR	GAPDH		18.714	18.578	0.189929	0	#NUM!	0	0
	E06	SYBR	GAPDH		18.659			0	#NUM!	0	0
	E01	SYBR	CCL22		25.941			0	#NUM!	0	0	8.40167	2.52433	0.17382	0.214775
	E02	SYBR	CCL22		25.793	25.666	0.35592	0	#NUM!	0	0	8.25367	2.37633	0.192598
胡源滔癌	E03	SYBR	CCL22		25.264			0	#NUM!	0	0	7.72467	1.84733	0.277906
	E04	SYBR	GAPDH		17.455			0	#NUM!	0	0
	E05	SYBR	GAPDH		17.622	17.5393	0.0835125	0	#NUM!	0	0
	E06	SYBR	GAPDH		17.541			0	#NUM!	0	0
	E01	SYBR	CCL22		27.823			0	#NUM!	0	0	7.364	1.48667	0.356836	0.357924
	E02	SYBR	CCL22		27.858	27.819	0.0411461	0	#NUM!	0	0	7.399	1.52167	0.348283
李柳欢癌旁	E03	SYBR	CCL22		27.776			0	#NUM!	0	0	7.317	1.43967	0.368652
	E04	SYBR	GAPDH		20.446			0	#NUM!	0	0
	E05	SYBR	GAPDH		20.407	20.459	0.0595735	0	#NUM!	0	0
	E06	SYBR	GAPDH		20.524			0	#NUM!	0	0
	E01	SYBR	CCL22		27.733			0	#NUM!	0	0	8.799	2.92167	0.131975	0.13122
	E02	SYBR	CCL22		27.564	27.75	0.195056	0	#NUM!	0	0	8.63	2.75267	0.148376
李柳欢癌	E03	SYBR	CCL22		27.953			0	#NUM!	0	0	9.019	3.14167	0.113309
	E04	SYBR	GAPDH		18.891			0	#NUM!	0	0
	E05	SYBR	GAPDH		18.941	18.934	0.0399625	0	#NUM!	0	0
	E06	SYBR	GAPDH		18.97			0	#NUM!	0	0
	E01	SYBR	CCL22		28.821			0	#NUM!	0	0	5.141	-0.736333	1.66594	1.7024
	E02	SYBR	CCL22		28.757	28.79	0.0320468	0	#NUM!	0	0	5.077	-0.800333	1.7415
叶志聪癌旁	E03	SYBR	CCL22		28.792			0	#NUM!	0	0	5.112	-0.765333	1.69976
	E04	SYBR	GAPDH		23.584			0	#NUM!	0	0
	E05	SYBR	GAPDH		23.801	23.68	0.110639	0	#NUM!	0	0
	E06	SYBR	GAPDH		23.655			0	#NUM!	0	0
	E01	SYBR	CCL22		25.957			0	#NUM!	0	0	6.79267	0.915333	0.530221	0.528286
	E02	SYBR	CCL22		25.98	25.9623	0.015695	0	#NUM!	0	0	6.81567	0.938333	0.521835
叶志聪癌	E03	SYBR	CCL22		25.95			0	#NUM!	0	0	6.78567	0.908333	0.5328
	E04	SYBR	GAPDH		19.297			0	#NUM!	0	0
	E05	SYBR	GAPDH		19.121	19.1643	0.117172	0	#NUM!	0	0
	E06	SYBR	GAPDH		19.075			0	#NUM!	0	0
	E01	SYBR	CCL22		29.47			0	#NUM!	0	0	7.43	1.55267	0.340879	0.403739
	E02	SYBR	CCL22		29.167	29.2357	0.208654	0	#NUM!	0	0	7.127	1.24967	0.420545
冯业能癌旁	E03	SYBR	CCL22		29.07			0	#NUM!	0	0	7.03	1.15267	0.449793
	E04	SYBR	GAPDH		22.016			0	#NUM!	0	0
	E05	SYBR	GAPDH		22.133	22.04	0.0836242	0	#NUM!	0	0
	E06	SYBR	GAPDH		21.971			0	#NUM!	0	0
	E01	SYBR	CCL22		30.405			0	#NUM!	0	0	7.71433	1.837	0.279903	0.282702
	E02	SYBR	CCL22		30.637	30.4033	0.234504	0	#NUM!	0	0	7.94633	2.069	0.238325
冯业能癌	E03	SYBR	CCL22		30.168			0	#NUM!	0	0	7.47733	1.6	0.329877
	E04	SYBR	GAPDH		22.533			0	#NUM!	0	0
	E05	SYBR	GAPDH		22.849	22.6907	0.158001	0	#NUM!	0	0
	E06	SYBR	GAPDH		22.69			0	#NUM!	0	0
	E01	SYBR	CCL22		27.485			0	#NUM!	0	0	7.357	1.47967	0.358572	0.386255
	E02	SYBR	CCL22		27.272	27.3803	0.106547	0	#NUM!	0	0	7.144	1.26667	0.415619
郭权华癌旁	E03	SYBR	CCL22		27.384			0	#NUM!	0	0	7.256	1.37867	0.384574
	E04	SYBR	GAPDH		20.139			0	#NUM!	0	0
	E05	SYBR	GAPDH		20.109	20.128	0.0165227	0	#NUM!	0	0
	E06	SYBR	GAPDH		20.136			0	#NUM!	0	0
	E01	SYBR	CCL22		28.055			0	#NUM!	0	0	10.364	4.48667	0.0446045	0.0344853
	E02	SYBR	CCL22		28.485	28.4627	0.396971	0	#NUM!	0	0	10.794	4.91667	0.0331082
郭权华癌	E03	SYBR	CCL22		28.848			0	#NUM!	0	0	11.157	5.27967	0.0257432
	E04	SYBR	GAPDH		17.694			0	#NUM!	0	0
	E05	SYBR	GAPDH		17.699	17.691	0.00984886	0	#NUM!	0	0
	E06	SYBR	GAPDH		17.68			0	#NUM!	0	0
	E01	SYBR	CCL22		27.79			0	#NUM!	0	0	5.06233	-0.815	1.7593	1.82723
	E02	SYBR	CCL22		27.735	27.736	0.053507	0	#NUM!	0	0	5.00733	-0.87	1.82766
陈燧玲癌旁	E03	SYBR	CCL22		27.683			0	#NUM!	0	0	4.95533	-0.922	1.89474
	E04	SYBR	GAPDH		22.628			0	#NUM!	0	0
	E05	SYBR	GAPDH		22.644	22.7277	0.158973	0	#NUM!	0	0
	E06	SYBR	GAPDH		22.911			0	#NUM!	0	0
	E01	SYBR	CCL22		26.323			0	#NUM!	0	0	5.52833	-0.349	1.27368	1.3566
	E02	SYBR	CCL22		26.224	26.2337	0.0849137	0	#NUM!	0	0	5.42933	-0.448	1.36415
陈燧玲癌	E03	SYBR	CCL22		26.154			0	#NUM!	0	0	5.35933	-0.518	1.43197
	E04	SYBR	GAPDH		20.661			0	#NUM!	0	0
	E05	SYBR	GAPDH		20.756	20.7947	0.156622	0	#NUM!	0	0
	E06	SYBR	GAPDH		20.967			0	#NUM!	0	0
	E01	SYBR	CCL22		26.524			0	#NUM!	0	0	4.90267	-0.974667	1.96519	1.77002
	E02	SYBR	CCL22		26.805	26.6797	0.142935	0	#NUM!	0	0	5.18367	-0.693667	1.61739
吴焕冰癌旁	E03	SYBR	CCL22		26.71			0	#NUM!	0	0	5.08867	-0.788667	1.72748
	E04	SYBR	GAPDH		21.612			0	#NUM!	0	0
	E05	SYBR	GAPDH		21.559	21.6213	0.0674858	0	#NUM!	0	0
	E06	SYBR	GAPDH		21.693			0	#NUM!	0	0
	E01	SYBR	CCL22		28.571			0	#NUM!	0	0	6.1	0.222667	0.85698	0.864036
	E02	SYBR	CCL22		28.79	28.5703	0.220001	0	#NUM!	0	0	6.319	0.441667	0.736284
吴焕冰癌	E03	SYBR	CCL22		28.35			0	#NUM!	0	0	5.879	0.00166667	0.998845
	E04	SYBR	GAPDH		22.397			0	#NUM!	0	0
	E05	SYBR	GAPDH		22.329	22.471	0.190126	0	#NUM!	0	0
	E06	SYBR	GAPDH		22.687			0	#NUM!	0	0
	E01	SYBR	CCL22		29.845			0	#NUM!	0	0	6.68533	0.808	0.571173	0.572687
	E02	SYBR	CCL22		29.939	29.8433	0.0965108	0	#NUM!	0	0	6.77933	0.902	0.535144
吕银婵癌旁	E03	SYBR	CCL22		29.746			0	#NUM!	0	0	6.58633	0.709	0.611744
	E04	SYBR	GAPDH		23.152			0	#NUM!	0	0
	E05	SYBR	GAPDH		23.13	23.1597	0.0341516	0	#NUM!	0	0
	E06	SYBR	GAPDH		23.197			0	#NUM!	0	0
	E01	SYBR	CCL22		27.664			0	#NUM!	0	0	9.00133	3.124	0.114705	0.114815
	E02	SYBR	CCL22		27.513	27.6683	0.157545	0	#NUM!	0	0	8.85033	2.973	0.127361
吕银婵癌	E03	SYBR	CCL22		27.828			0	#NUM!	0	0	9.16533	3.288	0.10238
	E04	SYBR	GAPDH		18.292			0	#NUM!	0	0
	E05	SYBR	GAPDH		18.85	18.6627	0.321013	0	#NUM!	0	0
	E06	SYBR	GAPDH		18.846			0	#NUM!	0	0
	E01	SYBR	CCL22		29.291			0	#NUM!	0	0	5.85967	-0.0176667	1.01232	1.0072
	E02	SYBR	CCL22		29.298	29.2983	0.00750555	0	#NUM!	0	0	5.86667	-0.0106667	1.00742
梁天胜癌旁	E03	SYBR	CCL22		29.306			0	#NUM!	0	0	5.87467	-0.00266667	1.00185
	E04	SYBR	GAPDH		23.647			0	#NUM!	0	0
	E05	SYBR	GAPDH		23.424	23.4313	0.212095	0	#NUM!	0	0
	E06	SYBR	GAPDH		23.223			0	#NUM!	0	0
	E01	SYBR	CCL22		32.908			0	#NUM!	0	0	8.328	2.45067	0.182926	0.238872
	E02	SYBR	CCL22		32.157	32.5563	0.377762	0	#NUM!	0	0	7.577	1.69967	0.307857
梁天胜癌	E03	SYBR	CCL22		32.604			0	#NUM!	0	0	8.024	2.14667	0.225834
	E04	SYBR	GAPDH		24.79			0	#NUM!	0	0
	E05	SYBR	GAPDH		24.391	24.58	0.200327	0	#NUM!	0	0
	E06	SYBR	GAPDH		24.559			0	#NUM!	0	0
	D01	SYBR	CCL22		28.694			0	#NUM!	0	0	5.234	-0.643333	1.56193	1.73739
	D02	SYBR	CCL22		28.568	28.5463	0.159607	0	#NUM!	0	0	5.108	-0.769333	1.70448
付后华癌旁	D03	SYBR	CCL22		28.377			0	#NUM!	0	0	4.917	-0.960333	1.94576
	D04	SYBR	GAPDH		23.581			0	#NUM!	0	0
	D05	SYBR	GAPDH		23.5	23.46	0.145193	0	#NUM!	0	0
	D06	SYBR	GAPDH		23.299			0	#NUM!	0	0
	E01	SYBR	CCL22		30.334			0	#NUM!	0	0	7.48167	1.60433	0.328888	0.330164
	E02	SYBR	CCL22		30.264	30.3293	0.0631295	0	#NUM!	0	0	7.41167	1.53433	0.345239
付后华癌	E03	SYBR	CCL22		30.39			0	#NUM!	0	0	7.53767	1.66033	0.316366
	E04	SYBR	GAPDH		22.932			0	#NUM!	0	0
	E05	SYBR	GAPDH		22.825	22.8523	0.0701166	0	#NUM!	0	0
	E06	SYBR	GAPDH		22.8			0	#NUM!	0	0
	D01	SYBR	CCL22		29.297			0	#NUM!	0	0	5.68733	-0.19	1.14076	1.1384
	D02	SYBR	CCL22		29.389	29.3017	0.085096	0	#NUM!	0	0	5.77933	-0.098	1.07029
吴伟松癌旁	D03	SYBR	CCL22		29.219			0	#NUM!	0	0	5.60933	-0.268	1.20414
	D04	SYBR	GAPDH		23.898			0	#NUM!	0	0
	D05	SYBR	GAPDH		23.652	23.6097	0.311664	0	#NUM!	0	0
	D06	SYBR	GAPDH		23.279			0	#NUM!	0	0
	E01	SYBR	CCL22		27.103			0	#NUM!	0	0	7.94967	2.07233	0.237775	0.203006
	E02	SYBR	CCL22		27.522	27.342	0.215641	0	#NUM!	0	0	8.36867	2.49133	0.177842
吴伟松癌	E03	SYBR	CCL22		27.401			0	#NUM!	0	0	8.24767	2.37033	0.193401
	E04	SYBR	GAPDH		19.164			0	#NUM!	0	0
	E05	SYBR	GAPDH		19.006	19.1533	0.1423	0	#NUM!	0	0
	E06	SYBR	GAPDH		19.29			0	#NUM!	0	0
	D01	SYBR	CCL22		23.164			0	#NUM!	0	0	6.826	0.948667	0.518111	0.528691
	D02	SYBR	CCL22		23.082	23.1353	0.0462313	0	#NUM!	0	0	6.744	0.866667	0.548412
周爱娟癌旁	D03	SYBR	CCL22		23.16			0	#NUM!	0	0	6.822	0.944667	0.51955
	D04	SYBR	GAPDH		16.33			0	#NUM!	0	0
	D05	SYBR	GAPDH		16.501	16.338	0.159151	0	#NUM!	0	0
	D06	SYBR	GAPDH		16.183			0	#NUM!	0	0
	E01	SYBR	CCL22		27.757			0	#NUM!	0	0	7.13067	1.25333	0.419478	0.409343
	E02	SYBR	CCL22		27.978	27.7983	0.16298	0	#NUM!	0	0	7.35167	1.47433	0.3599
周爱娟癌	E03	SYBR	CCL22		27.66			0	#NUM!	0	0	7.03367	1.15633	0.448651
	E04	SYBR	GAPDH		20.817			0	#NUM!	0	0
	E05	SYBR	GAPDH		20.752	20.6263	0.275874	0	#NUM!	0	0
	E06	SYBR	GAPDH		20.31			0	#NUM!	0	0
	D01	SYBR	CCL22		29.012			0	#NUM!	0	0	7.87967	2.00233	0.249596	0.208354
	D02	SYBR	CCL22		29.266	29.2923	0.294385	0	#NUM!	0	0	8.13367	2.25633	0.209303
梁海添癌旁	D03	SYBR	CCL22		29.599			0	#NUM!	0	0	8.46667	2.58933	0.166162
	D04	SYBR	GAPDH		21.166			0	#NUM!	0	0
	D05	SYBR	GAPDH		21.089	21.1323	0.0393997	0	#NUM!	0	0
	D06	SYBR	GAPDH		21.142			0	#NUM!	0	0
	E01	SYBR	CCL22		26.219			0	#NUM!	0	0	8.10467	2.22733	0.213553	0.174802
	E02	SYBR	CCL22		26.758	26.526	0.277217	0	#NUM!	0	0	8.64367	2.76633	0.146977
梁海添癌	E03	SYBR	CCL22		26.601			0	#NUM!	0	0	8.48667	2.60933	0.163875
	E04	SYBR	GAPDH		18.129			0	#NUM!	0	0
	E05	SYBR	GAPDH		18.112	18.1143	0.0136504	0	#NUM!	0	0
	E06	SYBR	GAPDH		18.102			0	#NUM!	0	0
	D01	SYBR	CCL22		30.884			0	#NUM!	0	0	5.50833	-0.369	1.29146	1.28336
	D02	SYBR	CCL22		30.973	30.8943	0.0740428	0	#NUM!	0	0	5.59733	-0.28	1.21419
陈带兄癌旁	D03	SYBR	CCL22		30.826			0	#NUM!	0	0	5.45033	-0.427	1.34443
	D04	SYBR	GAPDH		25.293			0	#NUM!	0	0
	D05	SYBR	GAPDH		25.459	25.3757	0.083002	0	#NUM!	0	0
	D06	SYBR	GAPDH		25.375			0	#NUM!	0	0
	E01	SYBR	CCL22		27.453			0	#NUM!	0	0	9.24533	3.368	0.096857	0.104269
	E02	SYBR	CCL22		27.629	27.3693	0.310084	0	#NUM!	0	0	9.42133	3.544	0.0857333
陈带兄癌	E03	SYBR	CCL22		27.026			0	#NUM!	0	0	8.81833	2.941	0.130218
	E04	SYBR	GAPDH		18.153			0	#NUM!	0	0
	E05	SYBR	GAPDH		18.206	18.2077	0.0555188	0	#NUM!	0	0
	E06	SYBR	GAPDH		18.264			0	#NUM!	0	0
	D01	SYBR	CCL22		27.593			0	#NUM!	0	0	7.187	1.30967	0.403414	0.392486
	D02	SYBR	CCL22		27.674	27.633	0.0405093	0	#NUM!	0	0	7.268	1.39067	0.381389
吴金兰癌旁	D03	SYBR	CCL22		27.632			0	#NUM!	0	0	7.226	1.34867	0.392655
	D04	SYBR	GAPDH		20.583			0	#NUM!	0	0
	D05	SYBR	GAPDH		20.405	20.406	0.176502	0	#NUM!	0	0
	D06	SYBR	GAPDH		20.23			0	#NUM!	0	0
	E01	SYBR	CCL22		29.836			0	#NUM!	0	0	8.446	2.56867	0.16856	0.193284
	E02	SYBR	CCL22		29.435	29.648	0.201666	0	#NUM!	0	0	8.045	2.16767	0.22257
吴金兰癌	E03	SYBR	CCL22		29.673			0	#NUM!	0	0	8.283	2.40567	0.188722
	E04	SYBR	GAPDH		21.628			0	#NUM!	0	0
	E05	SYBR	GAPDH		21.148	21.39	0.240025	0	#NUM!	0	0
	E06	SYBR	GAPDH		21.394			0	#NUM!	0	0
	D01	SYBR	CCL22		28.703			0	#NUM!	0	0	7.33867	1.46133	0.363157	0.363342
	D02	SYBR	CCL22		28.491	28.7143	0.22921	0	#NUM!	0	0	7.12667	1.24933	0.420643
周锦添癌旁	D03	SYBR	CCL22		28.949			0	#NUM!	0	0	7.58467	1.70733	0.306226
	D04	SYBR	GAPDH		21.471			0	#NUM!	0	0
	D05	SYBR	GAPDH		21.257	21.3643	0.107002	0	#NUM!	0	0
	D06	SYBR	GAPDH		21.365			0	#NUM!	0	0
	E01	SYBR	CCL22		27.176			0	#NUM!	0	0	9.90333	4.026	0.0613837	0.0612469
	E02	SYBR	CCL22		27.203	27.1793	0.0221886	0	#NUM!	0	0	9.93033	4.053	0.0602456
周锦添癌	E03	SYBR	CCL22		27.159			0	#NUM!	0	0	9.88633	4.009	0.0621113
	E04	SYBR	GAPDH		17.492			0	#NUM!	0	0
	E05	SYBR	GAPDH		17.205	17.2727	0.194536	0	#NUM!	0	0
	E06	SYBR	GAPDH		17.121			0	#NUM!	0	0
	D01	SYBR	CCL22		28.322			0	#NUM!	0	0	4.86733	-1.01	2.01391	2.02608
	D02	SYBR	CCL22		28.317	28.3133	0.0109697	0	#NUM!	0	0	4.86233	-1.015	2.0209
张济生癌旁	D03	SYBR	CCL22		28.301			0	#NUM!	0	0	4.84633	-1.031	2.04344
	D04	SYBR	GAPDH		23.464			0	#NUM!	0	0
	D05	SYBR	GAPDH		23.524	23.4547	0.0744401	0	#NUM!	0	0
	D06	SYBR	GAPDH		23.376			0	#NUM!	0	0
	E01	SYBR	CCL22		26.743			0	#NUM!	0	0	6.64	0.762667	0.589406	0.634572
	E02	SYBR	CCL22		26.64	26.639	0.104504	0	#NUM!	0	0	6.537	0.659667	0.633025
张济生癌	E03	SYBR	CCL22		26.534			0	#NUM!	0	0	6.431	0.553667	0.681286
	E04	SYBR	GAPDH		20.196			0	#NUM!	0	0
	E05	SYBR	GAPDH		20.004	20.103	0.0961405	0	#NUM!	0	0
	E06	SYBR	GAPDH		20.109			0	#NUM!	0	0
	D01	SYBR	CCL22		28.654			0	#NUM!	0	0	5.85733	-0.02	1.01396	1.0746
	D02	SYBR	CCL22		28.596	28.5723	0.0957201	0	#NUM!	0	0	5.79933	-0.078	1.05555
黄锦荣癌旁	D03	SYBR	CCL22		28.467			0	#NUM!	0	0	5.67033	-0.207	1.15429
	D04	SYBR	GAPDH		22.753			0	#NUM!	0	0
	D05	SYBR	GAPDH		22.795	22.7967	0.0445234	0	#NUM!	0	0
	D06	SYBR	GAPDH		22.842			0	#NUM!	0	0
	E01	SYBR	CCL22		25.809			0	#NUM!	0	0	7.139	1.26167	0.417062	0.401258
	E02	SYBR	CCL22		25.908	25.8653	0.0508953	0	#NUM!	0	0	7.238	1.36067	0.389402
黄锦荣癌	E03	SYBR	CCL22		25.879			0	#NUM!	0	0	7.209	1.33167	0.397309
	E04	SYBR	GAPDH		18.545			0	#NUM!	0	0
	E05	SYBR	GAPDH		18.933	18.67	0.227857	0	#NUM!	0	0
	E06	SYBR	GAPDH		18.532			0	#NUM!	0	0
	D01	SYBR	CCL22		25.285			0	#NUM!	0	0	5.72967	-0.147667	1.10778	1.10296
	D02	SYBR	CCL22		25.308	25.2913	0.0145717	0	#NUM!	0	0	5.75267	-0.124667	1.09026
翁锦泉癌旁	D03	SYBR	CCL22		25.281			0	#NUM!	0	0	5.72567	-0.151667	1.11085
	D04	SYBR	GAPDH		19.162			0	#NUM!	0	0
	D05	SYBR	GAPDH		19.82	19.5553	0.347358	0	#NUM!	0	0
	D06	SYBR	GAPDH		19.684			0	#NUM!	0	0
	E01	SYBR	CCL22		31.561			0	#NUM!	0	0	7.12633	1.249	0.42074	0.467415
	E02	SYBR	CCL22		31.38	31.4133	0.134143	0	#NUM!	0	0	6.94533	1.068	0.47698
翁锦泉癌	E03	SYBR	CCL22		31.299			0	#NUM!	0	0	6.86433	0.987	0.504526
	E04	SYBR	GAPDH		24.315			0	#NUM!	0	0
	E05	SYBR	GAPDH		24.543	24.4347	0.114422	0	#NUM!	0	0
	E06	SYBR	GAPDH		24.446			0	#NUM!	0	0
	D01	SYBR	CCL22		29.342			0	#NUM!	0	0	5.089	-0.788333	1.72708	1.54662
	D02	SYBR	CCL22		29.602	29.506	0.142717	0	#NUM!	0	0	5.349	-0.528333	1.44226
吴清周癌旁	D03	SYBR	CCL22		29.574			0	#NUM!	0	0	5.321	-0.556333	1.47053
	D04	SYBR	GAPDH		24.126			0	#NUM!	0	0
	D05	SYBR	GAPDH		24.255	24.253	0.126012	0	#NUM!	0	0
	D06	SYBR	GAPDH		24.378			0	#NUM!	0	0
	E01	SYBR	CCL22		31.694			0	#NUM!	0	0	8.161	2.28367	0.205375	0.214429
	E02	SYBR	CCL22		31.935	31.6533	0.304047	0	#NUM!	0	0	8.402	2.52467	0.17378
吴清周癌	E03	SYBR	CCL22		31.331			0	#NUM!	0	0	7.798	1.92067	0.264132
	E04	SYBR	GAPDH		23.574			0	#NUM!	0	0
	E05	SYBR	GAPDH		23.532	23.533	0.0405093	0	#NUM!	0	0
	E06	SYBR	GAPDH		23.493			0	#NUM!	0	0
