# Supplementary material for: LncRNA HOTAIR promotes proliferation, invasion and migration in NSCLC cells via the CCL22 signaling pathway
Source: PLoS One. 2022 Feb 17;17(2):e0263997. doi: 10.1371/journal.pone.0263997 (PMC8853541; doi:10.1371/journal.pone.0263997)
Supplement: S1 Data — (ZIP) [file pone.0263997.s001.zip › original date(excluding IHC images)/original data-figure1/D IHC/IHC of clinical samples.xls]

## Sheet: IHC of clinical samples
		Patients' name	Adjacent tissues	Cancer tissues
		Baogen,Chen	27.548	14.227
		Hanhua,Li	29.877	12.718
		Jianfeng,Ma	30.043	11.807
		Xuegang,Tang	22.98	15.393
		Jinlian,Wu	30.746	22.808
		Lizhen,Wu	31.473	25.988
		Lijin,Yan	38.154	25.906
		Jiamei,Yuan	28.818	1.089
		Jianqiang,Zhou	29.159	15.846
		Aidi,He	18.724	9.091
		Jianhua,Huang	13.059	3.6
		Yanjiao,Huang	16.907	12.683
		Xiyu,Li	16.862	9.801
		Xingju,Tu	20.904	10.082
		Fuhao,Wu	21.709	9.408
		Meizai,Yang	10.926	5.703
		Xinjun,Zhang	17.33	7.353
		Ruimei,Zheng	15.936	5.836
		Sheai,Zheng	16.05	6.669
		Daixiong,Chen	30.265	23.171
		Houhua,Fu	27.98	16.043
		Quanhua,Guo	32.921	22.357
		Yuantao,Hu	27.094	20.448
		Shaowei,Li	26.776	22.632
		Haitian,Liang	27.954	22.404
		Jinquan,Weng	23.527	15.127
		Huanbing,Wu	26.385	17.754
		Jinlan,Wu	22.87	12.493
		Qingzhou,Wu	24.574	20.121
		Weisong,Wu	25.822	19.73
