# Supplementary material for: LncRNA HOTAIR promotes proliferation, invasion and migration in NSCLC cells via the CCL22 signaling pathway
Source: PLoS One. 2022 Feb 17;17(2):e0263997. doi: 10.1371/journal.pone.0263997 (PMC8853541; doi:10.1371/journal.pone.0263997)
Supplement: S1 Data — (ZIP) [file pone.0263997.s001.zip › original date(excluding IHC images)/original data-figure2/A B QPCR/Relative quantification of ASO-HOTAIR and si-NC.xlsx]

## Sheet: HOTAIR
Sample	Well	Fluor	Identifier		Threshold Cycle (Ct)	Ct Mean	Ct Std. Dev	Starting Quantity (SQ)	Log Starting Quantity	SQ Mean	SQ Std. Dev.	△Ct	△△Ct	2-△△Ct
	E01	SYBR	HOTAIR		29.31			0	#NUM!	0	0	13.3197	0	1	1.00747
	E02	SYBR	HOTAIR		29.28	29.2993	0.016773	0	#NUM!	0	0	13.2897	-0.03	1.02101
A549+ASO-NC	E03	SYBR	HOTAIR		29.308			0	#NUM!	0	0	13.3177	-0.002	1.00139
	E04	SYBR	GAPDH		15.999			0	#NUM!	0	0
	E05	SYBR	GAPDH		15.924	15.9903	0.0624526	0	#NUM!	0	0
	E06	SYBR	GAPDH		16.048			0	#NUM!	0	0
	D01	SYBR	HOTAIR		30.455			0	#NUM!	0	0	14.4227	1.103	0.465547	0.455122
	D02	SYBR	HOTAIR		30.529	30.488	0.0376431	0	#NUM!	0	0	14.4967	1.177	0.44227
A549+ASO-HOTAIR	D03	SYBR	HOTAIR		30.48			0	#NUM!	0	0	14.4477	1.128	0.45755
	D04	SYBR	GAPDH		16.01			0	#NUM!	0	0
	D05	SYBR	GAPDH		16.02	16.0323	0.0304357	0	#NUM!	0	0
	D06	SYBR	GAPDH		16.067			0	#NUM!	0	0
			GAPDH													GAPDH

## Sheet: CCL22
Sample	Well	Fluor	Identifier		Threshold Cycle (Ct)	Ct Mean	Ct Std. Dev	Starting Quantity (SQ)	Log Starting Quantity	SQ Mean	SQ Std. Dev.	△Ct	△△Ct	2-△△Ct
	E01	SYBR	CCL22		25.58			0	#NUM!	0	0	9.58967	0	1	0.992881
	E02	SYBR	CCL22		25.601	25.5903	0.010504	0	#NUM!	0	0	9.61067	0.021	0.985549
A549+ASO-NC	E03	SYBR	CCL22		25.59			0	#NUM!	0	0	9.59967	0.01	0.993092
	E04	SYBR	GAPDH		15.999			0	#NUM!	0	0
	E05	SYBR	GAPDH		15.924	15.9903	0.0624526	0	#NUM!	0	0
	E06	SYBR	GAPDH		16.048			0	#NUM!	0	0
	D01	SYBR	CCL22		29.33			0	#NUM!	0	0	11.2183	1.62867	0.323387	0.320424
	D02	SYBR	CCL22		29.34	29.3433	0.0152753	0	#NUM!	0	0	11.2283	1.63867	0.321153
A549+ASO-CCL22	D03	SYBR	CCL22		29.36			0	#NUM!	0	0	11.2483	1.65867	0.316732
	D04	SYBR	GAPDH		18.13			0	#NUM!	0	0
	D05	SYBR	GAPDH		18.077	18.1117	0.0300389	0	#NUM!	0	0
	D06	SYBR	GAPDH		18.128			0	#NUM!	0	0
			GAPDH													GAPDH
