# Supplementary material for: LncRNA HOTAIR promotes proliferation, invasion and migration in NSCLC cells via the CCL22 signaling pathway
Source: PLoS One. 2022 Feb 17;17(2):e0263997. doi: 10.1371/journal.pone.0263997 (PMC8853541; doi:10.1371/journal.pone.0263997)
Supplement: S1 Data — (ZIP) [file pone.0263997.s001.zip › original date(excluding IHC images)/original data-figure2/C ELISA/ELISA-CCL22.xlsx]

## Sheet: Sheet1
	pg/ml	OD450		OD450（mean）	OD450
	1000	2.434	2.439	2.4365	2.3035	1000
	500	1.833	1.852	1.8425	1.7095	500
	250	1.133	1.124	1.1285	0.9955	250
	125	0.63	0.635	0.6325	0.4995	125
	62.5	0.341	0.329	0.335	0.202	62.5
	31.25	0.29	0.276	0.283	0.15	31.25
	15.625	0.214	0.217	0.2155	0.0825	15.625
	0	0.142	0.124	0.133	0	0
	OD450	OD450(adjusted)	Concentration（pg/ml）	Average concentration（pg/ml）
si-NC	0.703	0.57	143.366	143.844
	0.704	0.571	143.605
	0.708	0.575	144.56
si-CCL22	0.354	0.221	57.6795	58.1946			Rational Function: y=(a+bx)/(1+cx+dx^2)
	0.348	0.215	56.1207				Coefficient Data:
	0.366	0.233	60.7837				a =	-3.68197
							b =	299.124
							c =	0.426199
							d =	-0.24422
															Human MDC/CCL22 concentration(pg/ml)
