# Supplementary material for: LncRNA HOTAIR promotes proliferation, invasion and migration in NSCLC cells via the CCL22 signaling pathway
Source: PLoS One. 2022 Feb 17;17(2):e0263997. doi: 10.1371/journal.pone.0263997 (PMC8853541; doi:10.1371/journal.pone.0263997)
Supplement: S1 Data — (ZIP) [file pone.0263997.s001.zip › original date(excluding IHC images)/original data-figure3/A QPCR/Relative quantification of Cotransfection.xlsx]

## Sheet: HOTAIR
Sample	Well	Fluor	Identifier		Threshold Cycle (Ct)	Ct Mean	Ct Std. Dev	Starting Quantity (SQ)	Log Starting Quantity	SQ Mean	SQ Std. Dev.	△Ct	△△Ct	2-△△Ct
	E01	SYBR	HOTAIR		25.57			0	#NUM!	0	0	14.3633	0	1	1.00814
	E02	SYBR	HOTAIR		25.47	25.56	0.08544	0	#NUM!	0	0	14.2633	-0.1	1.07177
ASO-NC+si-NC	E03	SYBR	HOTAIR		25.64			0	#NUM!	0	0	14.4333	0.07	0.952638
	E04	SYBR	GAPDH		11.23			0	#NUM!	0	0
	E05	SYBR	GAPDH		11.23	11.2067	0.0404145	0	#NUM!	0	0
	E06	SYBR	GAPDH		11.16			0	#NUM!	0	0
	D01	SYBR	HOTAIR		26.4			0	#NUM!	0	0	14.9567	0.593333	0.66281	0.647768
	D02	SYBR	HOTAIR		26.44	26.4333	0.0305505	0	#NUM!	0	0	14.9967	0.633333	0.644685
ASO-HOTAIR+si-NC	D03	SYBR	HOTAIR		26.46			0	#NUM!	0	0	15.0167	0.653333	0.63581
	D04	SYBR	GAPDH		11.53			0	#NUM!	0	0
	D05	SYBR	GAPDH		11.43	11.4433	0.080829	0	#NUM!	0	0
	D06	SYBR	GAPDH		11.37			0	#NUM!	0	0
	E01	SYBR	HOTAIR		26.64			0	#NUM!	0	0	14.8333	0.47	0.721965	0.755361
	E02	SYBR	HOTAIR		26.69	26.58	0.149332	0	#NUM!	0	0	14.8833	0.52	0.697372
ASO-HOTAIR+si-CCL22	E03	SYBR	HOTAIR		26.41			0	#NUM!	0	0	14.6033	0.24	0.846745
	E04	SYBR	GAPDH		11.95			0	#NUM!	0	0
	E05	SYBR	GAPDH		11.72	11.8067	0.125033	0	#NUM!	0	0
	E06	SYBR	GAPDH		11.75			0	#NUM!	0	0

## Sheet: CCL22
Sample	Well	Fluor	Identifier		Threshold Cycle (Ct)	Ct Mean	Ct Std. Dev	Starting Quantity (SQ)	Log Starting Quantity	SQ Mean	SQ Std. Dev.	△Ct	△△Ct	2-△△Ct
	E01	SYBR	CCL22		23.65			0	#NUM!	0	0	12.4433	0	1	0.854658
	E02	SYBR	CCL22		24.03	23.8867	0.206478	0	#NUM!	0	0	12.8233	0.38	0.768438
ASO-NC+si-NC	E03	SYBR	CCL22		23.98			0	#NUM!	0	0	12.7733	0.33	0.795536
	E04	SYBR	GAPDH		11.23			0	#NUM!	0	0
	E05	SYBR	GAPDH		11.23	11.2067	0.0404145	0	#NUM!	0	0
	E06	SYBR	GAPDH		11.16			0	#NUM!	0	0
	D01	SYBR	CCL22		21.4			0	#NUM!	0	0	9.95667	-2.48667	5.60481	5.41913
	D02	SYBR	CCL22		21.54	21.45	0.0781025	0	#NUM!	0	0	10.0967	-2.34667	5.08648
ASO-HOTAIR+si-NC	D03	SYBR	CCL22		21.41			0	#NUM!	0	0	9.96667	-2.47667	5.5661
	D04	SYBR	GAPDH		11.53			0	#NUM!	0	0
	D05	SYBR	GAPDH		11.43	11.4433	0.080829	0	#NUM!	0	0
	D06	SYBR	GAPDH		11.37			0	#NUM!	0	0
	E01	SYBR	CCL22		23.34			0	#NUM!	0	0	11.5333	-0.91	1.87905	2.02681
	E02	SYBR	CCL22		23.23	23.2333	0.10504	0	#NUM!	0	0	11.4233	-1.02	2.02792
ASO-HOTAIR+si-CCL22	E03	SYBR	CCL22		23.13			0	#NUM!	0	0	11.3233	-1.12	2.17347
	E04	SYBR	GAPDH		11.95			0	#NUM!	0	0
	E05	SYBR	GAPDH		11.72	11.8067	0.125033	0	#NUM!	0	0
	E06	SYBR	GAPDH		11.75			0	#NUM!	0	0
