# Supplementary material for: LncRNA HOTAIR promotes proliferation, invasion and migration in NSCLC cells via the CCL22 signaling pathway
Source: PLoS One. 2022 Feb 17;17(2):e0263997. doi: 10.1371/journal.pone.0263997 (PMC8853541; doi:10.1371/journal.pone.0263997)
Supplement: S1 Data — (ZIP) [file pone.0263997.s001.zip › original date(excluding IHC images)/original data-figure3/C MTS/MTS of Cotransfection.xlsx]

## Sheet: Sheet1
A549
		NC
24H	0.2919	0.2993	0.3399
48H	0.7234	0.7702	0.7667
72H	1.5565	1.5151	1.4999
		HOTAIR+NC
24H	0.2315	0.2352	0.2241
48H	0.5961	0.5958	0.6279
72H	1.2572	1.2466	1.2508
		HOTAIR+CCL22
24H	0.2748	0.2704	0.3178
48H	0.6483	0.714	0.7707
72H	1.4459	1.5117	1.5376
