# Supplementary material for: LncRNA HOTAIR promotes proliferation, invasion and migration in NSCLC cells via the CCL22 signaling pathway
Source: PLoS One. 2022 Feb 17;17(2):e0263997. doi: 10.1371/journal.pone.0263997 (PMC8853541; doi:10.1371/journal.pone.0263997)
Supplement: S1 Data — (ZIP) [file pone.0263997.s001.zip › original date(excluding IHC images)/original data-figure3/D ELISA/CCL22 Cotransfection.xlsx]

## Sheet: Sheet1
	OD value（450nm）	（OD-NC）450nm	Concentration(pg/ml)
S7	2.35445	2.27655	1000
S6	1.7434	1.6655	500
S5	0.90145	0.82355	250
S4	0.4286	0.3507	125
S3	0.24195	0.16405	62.5
S2	0.1594	0.0815	31.25
S1	0.1163	0.0384	15.625
S0	0.0779	0	0
	OD value（450nm）	（OD-NC）450nm	Concentration(pg/ml)	Mean Concentration(pg/ml)			Rational Function: y=(a+bx)/(1+cx+dx^2)
A549 NC	0.522	0.4441	150.859	149.724			Coefficient Data:
	0.5173	0.4394	149.639				a =	-3.84872
	0.5136	0.4357	148.675				b =	514.477
A549 HOTAIR+NC	0.8166	0.7387	222.417	222.385			c =	1.35009
	0.8158	0.7379	222.228				d =	-0.560609
	0.817	0.7391	222.511
A549 HOTAIR+CCL22	0.564	0.4861	161.594	162.581
	0.5612	0.4833	160.887
	0.5786	0.5007	165.261
