# Supplementary material for: LncRNA HOTAIR promotes proliferation, invasion and migration in NSCLC cells via the CCL22 signaling pathway
Source: PLoS One. 2022 Feb 17;17(2):e0263997. doi: 10.1371/journal.pone.0263997 (PMC8853541; doi:10.1371/journal.pone.0263997)
Supplement: S1 Data — (ZIP) [file pone.0263997.s001.zip › original date(excluding IHC images)/original data-figure3/E transwell/Migration and Invasion.xlsx]

## Sheet: Sheet1
	Migration				Invasion
	ASO-NC+si-NC	ASO-HOTAIR+si-NC	ASO-HOTAIR+si-CCL22		ASO-NC+si-NC	ASO-HOTAIR+si-NC	ASO-HOTAIR+si-CCL22
	262	157	248		303	186	252
	274	165	236		302	173	260
